# Supplementary material for: Self-Assembled Nanostructure of Ionic Sn(IV)porphyrin Complex Based on Multivalent Interactions for Photocatalytic Degradation of Water Contaminants
Source: Molecules. 2024 Sep 4;29(17):4200. doi: 10.3390/molecules29174200 (PMC11539948; doi:10.3390/molecules29174200)
Supplement: Supplementary file 1 [file molecules-29-04200-s001.zip]

Archive with 1 entries (1 files):
- molecules-3182266-supplementary.pdf
